# Supplementary material for: The G2-Like gene family in Populus trichocarpa: identification, evolution and expression profiles
Source: BMC Genom Data. 2023 Jul 5;24:37. doi: 10.1186/s12863-023-01138-1 (PMC10320924; doi:10.1186/s12863-023-01138-1)
Supplement: Supplementary file 1 — Additional file 1. [file 12863_2023_1138_MOESM1_ESM.zip]

Archive with 9 entries (8 files):
- Supplmental/
- Supplmental/Figure S1.jpg
- Supplmental/Table S1.doc
- Supplmental/Table S2.docx
- Supplmental/Table S3.xls
- Supplmental/Table S4.docx
- Supplmental/Table S5.xlsx
- Supplmental/Table S6.docx
- Supplmental/~$Table S5.xlsx
