# Supplementary material for: The G2-Like gene family in Populus trichocarpa: identification, evolution and expression profiles
Source: BMC Genom Data. 2023 Jul 5;24:37. doi: 10.1186/s12863-023-01138-1 (PMC10320924; doi:10.1186/s12863-023-01138-1)
Supplement: Supplementary file 1 — Additional file 1. [file 12863_2023_1138_MOESM1_ESM.zip › Supplmental/Table S3.xls]

## Sheet: Sheet1
Table S3.RNA-sequencing data for 55 PtGLK genes used in this study.
Gene	ApB	AxB	F	FM	G43h	M	ML	PC	REF	RTC	YFB	YMB	phloem3	xylem1
PtGLK1	299.32	283.135	323.27	322.37	237.965	320.29	322.09	244.315	279.315	340.3	274.37	225.89	1934.3	1244.21
PtGLK2	370.825	388.285	588.42	480.325	333.395	547.56	355.215	500.13	363.91	371.405	415.935	431.94	323.885	228.417
PtGLK3	362.68	342.015	430.84	419.265	329.01	437.02	324.03	353.05	359.92	335	308.1	393.65	262.325	194.7
PtGLK4	991.855	1170.17	1207.77	700.095	1418.32	1008.62	1105.57	847.975	1114.32	821.295	1283.79	1719.4	985.78	814.927
PtGLK5	353.06	272.96	391.98	403.925	339.025	397.05	350.24	291.8	274.675	352.555	322.95	271.245	157.03	160.577
PtGLK6	1259.33	2502.2	432.93	462.68	3849.84	565.985	1872.77	978.2	1331.06	2162.78	5529.31	6037.77	3867.5	2932.68
PtGLK7	376.91	292.485	464.425	488.6	357.505	555.58	389.79	545.41	377.02	373.625	385.265	381.185	282.79	265.86
PtGLK8	668.99	854.285	651.39	550.22	772.025	699.565	855.56	975.68	907.09	696.275	874.715	1218.15	1071.51	747.857
PtGLK9	838.655	681.755	393.353	429.283	580.245	429.3	522.558	853.692	576.337	397.827	575.133	825.28	999.05	290.503
PtGLK10	299.32	283.135	323.27	322.37	237.965	320.29	322.09	244.315	279.315	340.3	274.37	225.89	1934.3	1244.21
PtGLK11	370.825	388.285	588.42	480.325	333.395	547.56	355.215	500.13	363.91	371.405	415.935	431.94	323.885	228.417
PtGLK12	353.06	272.96	391.98	403.925	339.025	397.05	350.24	291.8	274.675	352.555	322.95	271.245	157.03	160.577
PtGLK13	538.515	543.6	581.56	420.48	398.12	470.41	309.68	485.555	313.04	345.785	516.395	602.755	590.59	391.983
PtGLK14	418.565	525.065	2252.85	1383.04	868.115	3259.87	1866.52	1776.4	754.145	532.6	623.96	414.265	790.515	972.263
PtGLK15	387.755	497.42	334.01	362.42	690.505	363.52	311.205	446.975	340.045	496.44	705.81	570.095	1166.82	682.147
PtGLK16	376.24	501.11	370.41	325.375	322.395	371.305	394.555	355.97	304.655	445.86	533.99	419.47	1181.58	1152.37
PtGLK17	407	535.795	896.625	601.7	704.015	897.04	806.44	1133.58	546.75	528.23	512.105	484.015	464.38	500.87
PtGLK18	507.515	315.83	436.605	399.435	224.465	350.355	289.195	297.475	231.79	357.855	276.71	306.06	212.815	181.74
PtGLK19	343.73	297.785	364.695	417.665	310.68	351.255	341.64	258.955	261.015	318.81	279.835	236.615	269.915	177.207
PtGLK20	340.52	285.595	420.85	377.265	294.74	436.94	407.65	401.025	386.04	339.75	328.24	309.605	1781.77	234.013
PtGLK21	776.21	1094.91	793.26	935.92	2266.95	726.07	1116.82	1152.15	2552.53	1544.1	793.405	1325.53	1025.92	1211.13
PtGLK22	1097.54	450.79	343.985	314.865	616.415	374.215	452.075	897.48	501.565	358.125	760.53	297.695	4758.53	2128.32
PtGLK23	324.05	351.955	368.075	386.22	324.835	393.415	319.745	298.12	302.23	458.615	329.985	340.585	215.27	187.753
PtGLK24	336.61	359.82	346.565	338.37	404.005	338.1	489.845	376.9	523.23	407.245	294.2	296.835	4494.38	255.31
PtGLK25	378.555	280.67	343.54	420.36	305.71	354.895	301.045	288.955	331.21	328.57	323.69	241.955	351.59	297.293
PtGLK26	320.555	407.695	415.065	377.19	431.825	384.155	477.815	464.24	459.085	478.235	628.855	474.34	399.47	930.107
PtGLK27	353.06	272.96	391.98	403.925	339.025	397.05	350.24	291.8	274.675	352.555	322.95	271.245	157.03	160.577
PtGLK28	353.06	272.96	391.98	403.925	339.025	397.05	350.24	291.8	274.675	352.555	322.95	271.245	157.03	160.577
PtGLK29	899.885	1267.84	311.41	290.285	635.895	360.97	1218.33	690.37	481.18	619.905	710.93	280.505	3290.46	1180.4
PtGLK30	353.06	272.96	391.98	403.925	339.025	397.05	350.24	291.8	274.675	352.555	322.95	271.245	157.03	160.577
PtGLK31	369.22	451.53	1159.52	588.575	547.91	1050.68	633.29	749.38	641.535	819.97	624.725	436.86	459.695	1884.62
PtGLK32	378.555	280.67	343.54	420.36	305.71	354.895	301.045	288.955	331.21	328.57	323.69	241.955	351.59	297.293
PtGLK33	396.7	458.49	379.04	343.765	416.795	362.125	445.325	423.595	556.985	492.245	293.935	318.44	1672.53	198.33
PtGLK34	292.44	290.66	333.42	410.82	249.465	331.955	275.315	263.02	237.175	382.465	291.71	273.9	196.725	165.793
PtGLK35	359.465	302.43	616.775	393.53	397.535	482.69	400.95	429.49	508.815	439.73	396.32	465.055	402.825	348.427
PtGLK36	353.06	272.96	391.98	403.925	339.025	397.05	350.24	291.8	274.675	352.555	322.95	271.245	157.03	160.577
PtGLK37	469.29	701.575	320.275	465.41	353.935	357.145	381.05	815.315	800.815	484.725	1113.55	1059.62	1796.54	513.12
PtGLK38	437.8	350.76	340.38	440.465	504.795	362.7	337.49	285.415	370.75	354.6	343.555	352.67	352.055	346.36
PtGLK39	353.52	399.12	386.13	340.655	381.115	345.19	421.145	449.19	412.145	332.605	270.295	253.645	1906.72	206.867
PtGLK40	506.565	561.25	1596.24	1138.42	675.32	1404.57	1692.76	1538.19	503.595	490.47	567.885	644.305	416.565	414.333
PtGLK41	847.96	1117.81	365.6	418.875	392.28	348.32	515.04	251.225	287.86	460.855	476.935	299.905	255.23	313.037
PtGLK42	817.765	931.145	588.11	724.69	488.08	716.75	542.325	962.625	612.255	478.055	776.305	876.075	923.935	365.727
PtGLK43	2398.66	4030.32	756.845	454.32	4402.17	713.755	1692.96	1930.27	3730.38	2698.43	4475.93	4871.48	4219.6	6669.43
PtGLK44	1345.9	1652.68	1226.81	844.485	1456.47	1231.29	1399.13	1994.64	1661.81	1863.74	1993.45	2018.41	3228.38	2017.87
PtGLK45	667.795	875.815	539.685	480.705	749.765	444.06	437.32	649.535	979.535	1326.57	1018.41	1209.02	992.75	1185.88
PtGLK46	301.615	228.07	398.06	429.815	331.72	381.215	238.415	266.945	365.51	431.785	255.92	286.04	174.93	164.22
PtGLK47	340.52	285.595	420.85	377.265	294.74	436.94	407.65	401.025	386.04	339.75	328.24	309.605	1781.77	234.013
PtGLK48	247.005	303.34	381.53	348.215	275.195	353.205	277.375	231.46	280.055	340.435	256.455	227.635	231.635	199.757
PtGLK49	382.79	352.37	871.915	574.65	409.06	723.895	629.19	598.66	406.56	404.2	372.3	379.345	232.155	233.707
PtGLK50	1070	2084.66	477.025	462.555	2864.74	441.735	1163.1	809.425	2632.28	2594.22	5166.73	5555.85	3807.93	2044.6
PtGLK51	538.515	543.6	581.56	420.48	398.12	470.41	309.68	485.555	313.04	345.785	516.395	602.755	590.59	391.983
PtGLK52	633.71	806.1	1010.25	611.05	772.905	1496.37	727.78	609.48	783.48	645.895	750.205	1166.92	1348.4	370.49
PtGLK53	574.455	533.48	567.95	470.475	537.24	505.945	586.58	530.55	451.21	424.895	523.72	537.945	305.54	335.603
PtGLK54	495.485	529.43	432.61	403.02	752.165	404.935	560.28	544.465	725.81	749.725	621.24	531.65	787.965	516.567
PtGLK55	351.11	494.627	422.705	563.702	401.995	419.405	517.298	543.58	867.158	472.608	429.61	487.83	4828.32	360.34
