# Supplementary material for: The G2-Like gene family in Populus trichocarpa: identification, evolution and expression profiles
Source: BMC Genom Data. 2023 Jul 5;24:37. doi: 10.1186/s12863-023-01138-1 (PMC10320924; doi:10.1186/s12863-023-01138-1)
Supplement: Supplementary file 1 — Additional file 1. [file 12863_2023_1138_MOESM1_ESM.zip › Supplmental/Table S5.xlsx]

## Sheet: Sheet1
Table S6.Detailed information of cis-acting elements of 55 PtrGLK genes.															Table S5: Detailed information of cis-elements of 55 PtGLK genes.
		defense and stress responsiveness	drought responsive	light responsive	light responsive	light responsive	light responsive	anaerobic responsive	ABA responsiveness	light responsive	light responsive	SA responsive	GA responsive	light responsive	light responsive	low-temperature responsive	light responsive	IAA responsive	light responsive	MeJA responsive	MeJA responsive	MeJA responsive	light responsive	IAA responsive	GA responsive	IAA responsive	light responsive
		TC-rich repeats	MBS	I-box	G-box	GATA-motif	Box 4	ARE	ABRE	TCT-motif	TCCC-motif	TCA-element	P-box	GT1-motif	AT1-motif	LTR	AE-box	TGA-element	GA-motif	TGACG-motif	MRE	CGTCA-motif	ATCT-motif	AuxRR-core	GARE-motif	AuxRE-core	GATT-motif
Gene name	Gene ID	ATTCTCTAAC	CAACTG	AGATAAGG	TACGTG	GATAGGG	TCATTACGAA	AAACCA	ACGTG	TCTTAC	TCTCCCT	TCAGAAGAGG	CCTTTTG	GGTTAAT	AATTATTTTTTATT	CCGAAA	AGAAACAA	TGACGTAA	ATAGATAA	TGACG	AACCTAA	CGTCA	AATCTAATCC	GGTCCAT	TCTGTTG	TGTCTCAATAAG	CTCCTGATTGGA
PtrGLK1	Potri.001G133400	0	0	1	7	1	5	3	7	1	0	1	0	2	0	0	0	2	0	1	0	1	2	0	0	0	0
PtrGLK2	Potri.001G137600	1	1	0	4	2	8	1	4	2	2	1	2	1	0	0	1	0	0	0	0	0	0	1	0	0	0
PtrGLK3	Potri.001G228500	1	0	1	3	2	6	1	2	0	0	0	0	2	1	0	0	0	0	0	0	0	0	0	0	0	0
PtrGLK4	Potri.001G243600	1	1	1	5	3	1	4	4	0	0	0	0	0	0	0	0	0	0	0	0	0	0	0	0	0	0
PtrGLK5	Potri.001G280000	0	1	0	1	1	5	1	1	0	0	0	0	2	0	0	1	0	0	0	2	0	0	0	1	0	0
PtrGLK6	Potri.001G314800	0	0	0	1	0	5	3	1	0	0	0	0	5	1	0	1	0	1	0	1	0	0	0	0	0	0
PtrGLK7	Potri.002G130200	0	1	0	4	1	7	0	6	1	1	1	1	0	0	0	0	0	0	1	1	1	0	0	0	0	0
PtrGLK8	Potri.002G257800	1	1	0	2	1	0	8	2	0	0	0	0	0	0	0	1	0	0	1	0	1	0	0	0	0	0
PtrGLK9	Potri.003G096300	1	0	0	2	1	0	3	2	1	2	0	0	0	0	0	1	0	0	0	0	0	0	0	0	0	0
PtrGLK10	Potri.003G100100	0	0	0	4	0	1	3	5	0	0	1	0	5	0	1	1	1	1	2	0	2	1	1	0	0	0
PtrGLK11	Potri.004G010000	0	1	0	2	0	0	3	3	1	0	1	1	1	0	0	0	0	1	3	0	3	0	0	0	0	0
PtrGLK12	Potri.004G057900	2	0	1	1	1	1	6	0	3	0	2	1	0	0	0	0	0	0	1	1	1	0	0	0	0	0
PtrGLK13	Potri.004G082400	0	0	0	1	1	1	2	1	2	1	0	0	0	0	0	0	1	1	0	0	0	0	0	0	0	0
PtrGLK14	Potri.004G144800	1	0	1	4	1	2	6	2	0	1	1	0	0	0	0	0	1	2	2	0	2	1	0	0	0	0
PtrGLK15	Potri.005G134600	2	0	0	2	0	4	6	2	1	0	0	1	0	0	0	0	2	1	0	0	0	0	0	0	0	0
PtrGLK16	Potri.006G000800	0	0	0	2	0	5	0	0	1	0	1	1	1	0	1	0	0	1	0	1	0	0	0	0	0	0
PtrGLK17	Potri.006G034900	1	0	2	0	2	4	1	0	4	1	4	0	2	1	1	1	0	0	0	0	0	0	0	0	0	0
PtrGLK18	Potri.006G101000	0	2	0	0	1	2	2	0	0	2	1	1	1	0	1	0	1	0	0	0	0	0	0	0	0	0
PtrGLK19	Potri.006G155200	1	0	1	2	1	7	2	2	0	1	0	1	1	0	0	0	1	1	3	0	3	1	0	0	0	0
PtrGLK20	Potri.006G191000	1	0	0	2	1	2	1	2	0	1	1	0	0	0	1	2	0	1	1	1	1	0	0	0	0	0
PtrGLK21	Potri.007G003200	0	1	0	3	1	1	3	2	0	0	0	1	1	1	0	0	1	0	0	0	0	0	1	1	0	0
PtrGLK22	Potri.007G039400	0	0	1	2	0	4	0	2	2	0	0	0	1	0	0	1	0	0	2	1	2	0	0	0	0	0
PtrGLK23	Potri.008G071700	0	0	0	1	0	10	1	3	1	0	0	1	2	0	0	0	1	1	0	0	0	0	0	0	0	0
PtrGLK24	Potri.008G081800	0	0	0	7	2	1	2	6	1	2	1	1	3	0	2	1	1	0	1	0	1	0	0	0	0	0
PtrGLK25	Potri.008G087600	0	0	0	2	0	1	3	1	1	1	1	1	0	0	1	0	1	0	0	0	0	0	0	0	0	0
PtrGLK26	Potri.008G117500	2	0	2	0	0	1	4	0	2	0	0	0	2	1	1	1	0	0	1	1	1	0	0	0	0	0
PtrGLK27	Potri.008G142000	0	2	0	4	0	5	2	4	1	1	0	2	2	2	2	1	1	0	4	0	4	0	0	0	0	0
PtrGLK28	Potri.009G075100	0	0	0	1	0	7	0	2	1	0	0	1	2	0	0	0	0	0	2	0	2	0	0	1	0	0
PtrGLK29	Potri.009G106600	0	3	0	3	0	3	0	3	0	0	1	0	3	0	2	0	0	1	1	0	1	0	0	0	0	0
PtrGLK30	Potri.010G099600	1	2	0	2	0	1	5	2	2	2	1	2	2	0	1	2	0	0	2	1	2	0	0	0	0	0
PtrGLK31	Potri.010G128900	0	0	1	3	0	4	0	2	0	2	2	0	1	0	1	0	1	0	3	0	3	0	1	0	0	0
PtrGLK32	Potri.010G167901	1	1	0	0	2	3	3	0	1	1	2	1	0	0	0	0	0	0	0	0	0	0	0	0	0	0
PtrGLK33	Potri.010G174100	0	0	0	4	0	6	2	3	1	1	1	0	2	0	1	1	0	0	1	0	1	0	0	0	0	0
PtrGLK34	Potri.010G185700	0	0	0	2	1	3	0	1	0	0	1	1	4	0	0	0	0	0	1	0	1	0	0	0	0	0
PtrGLK35	Potri.011G023600	0	0	0	2	2	2	4	2	0	1	1	0	1	0	0	1	0	0	2	0	2	0	0	1	0	0
PtrGLK36	Potri.011G067150	0	1	0	0	0	5	3	0	1	0	0	1	1	0	0	0	0	0	0	1	0	0	0	1	2	0
PtrGLK37	Potri.012G042100	0	0	1	1	0	1	3	2	0	0	1	1	3	0	0	0	0	0	2	0	2	0	0	0	0	0
PtrGLK38	Potri.013G048000	0	0	0	1	0	3	7	1	1	0	3	0	0	0	0	0	1	0	0	1	0	0	0	0	0	0
PtrGLK39	Potri.013G060200	0	1	2	0	2	0	1	0	3	0	1	0	0	0	1	0	1	0	0	0	0	0	0	0	0	0
PtrGLK40	Potri.014G000700	1	1	1	3	1	1	2	2	0	0	1	1	2	0	1	0	0	0	0	1	0	0	0	2	0	0
PtrGLK41	Potri.014G037200	1	0	1	1	1	4	0	0	0	1	0	0	0	0	0	0	1	0	1	0	1	1	0	0	0	0
PtrGLK42	Potri.015G031600	2	0	0	0	2	6	2	0	0	0	1	1	2	0	0	0	1	1	0	0	0	0	0	0	0	0
PtrGLK43	Potri.016G001100	0	0	1	1	0	2	0	0	2	0	0	0	0	0	2	0	0	0	1	0	1	0	0	0	0	0
PtrGLK44	Potri.016G001200	0	1	0	0	1	2	3	0	3	0	0	0	3	0	1	1	1	0	0	1	0	0	0	1	0	0
PtrGLK45	Potri.016G032600	1	1	0	2	0	4	1	2	4	2	2	2	3	1	0	0	0	0	0	0	0	0	0	0	0	0
PtrGLK46	Potri.016G047900	0	0	0	8	1	2	1	4	1	0	2	0	0	0	0	1	1	0	2	1	2	1	0	1	0	0
PtrGLK47	Potri.016G048000	0	1	0	0	1	1	2	0	1	0	0	0	1	0	1	0	0	0	4	1	4	0	0	1	0	1
PtrGLK48	Potri.016G117000	0	3	0	0	0	2	1	0	0	0	0	0	1	1	0	0	2	0	3	0	3	0	0	1	0	0
PtrGLK49	Potri.016G121800	2	0	0	0	3	5	3	1	0	2	0	1	2	2	0	1	0	0	0	0	0	0	0	0	0	1
PtrGLK50	Potri.017G054800	0	1	0	1	1	4	6	1	1	0	0	0	0	2	4	1	0	0	1	1	1	0	0	0	0	0
PtrGLK51	Potri.017G137600	0	0	1	0	1	3	2	1	1	1	0	0	2	0	0	0	0	1	0	0	0	0	0	0	0	0
PtrGLK52	Potri.018G074200	1	0	0	8	0	2	3	6	1	1	1	0	2	0	0	0	0	0	0	0	0	0	0	0	0	0
PtrGLK53	Potri.018G151400	2	0	2	0	1	2	3	1	0	1	2	2	0	0	0	0	1	0	1	0	1	1	0	0	0	0
PtrGLK54	Potri.019G020900	0	0	1	0	0	3	7	0	0	0	1	1	0	1	1	2	0	0	2	0	2	0	0	0	0	0
PtrGLK55	Potri.019G032700	1	2	0	4	2	0	2	2	0	0	0	0	0	0	1	1	0	0	0	0	0	2	0	2	0	0
